# Supplementary material for: Administering Parenteral Medications in Managing Patients with Acute Arousal in the Behavioral Assessment Unit of the Emergency Department in Hospital Settings
Source: Clin Pract. 2025 Jun 16;15(6):112. doi: 10.3390/clinpract15060112 (PMC12191530; doi:10.3390/clinpract15060112)
Supplement: Supplementary file 1 [file clinpract-15-00112-s001.zip]

Archive with 1 entries (1 files):
- clinpract-3600347-supplementary.pdf
